# Supplementary material for: Reciprocal Alterations in Osteoprogenitor and Immune Cell Populations in Rheumatoid Synovia
Source: Int J Mol Sci. 2022 Oct 16;23(20):12379. doi: 10.3390/ijms232012379 (PMC9604389; doi:10.3390/ijms232012379)
Supplement: Supplementary file 1 [file ijms-23-12379-s001.zip]

Archive with 1 entries (1 files):
- ijms-1928257-supplementary.pdf
